# Supplementary material for: Multiscale chemogenetic dissection of fronto-temporal top-down regulation for object memory in primates
Source: Nat Commun. 2024 Jul 10;15:5369. doi: 10.1038/s41467-024-49570-w (PMC11237144; doi:10.1038/s41467-024-49570-w)
Supplement: Supplementary file 4 — Source data [file 41467_2024_49570_MOESM4_ESM.zip]

Archive with 45 entries (45 files):
- Source Data Fig. 1e.xlsx
- Source Data Fig. 2a.xlsx
- Source Data Fig. 2b.xlsx
- Source Data Fig. 3b.xlsx
- Source Data Fig. 4d.xlsx
- Source Data Fig. 5b.xlsx
- Source Data Fig. 5c.xlsx
- Source Data Fig. 5d.xlsx
- Source Data Fig. 5e.xlsx
- Source Data Fig. 5f.xlsx
- Source Data Fig. 5g.xlsx
- Source Data Fig. 5h.xlsx
- Source Data Fig. 5i.xlsx
- Source Data Fig. 5j.xlsx
- Source Data Fig. 6b.xlsx
- Source Data Fig. 6c.xlsx
- Source Data Fig. 6d.xlsx
- Source Data Fig. 6e.xlsx
- Source Data Fig. 6f.xlsx
- Source Data Fig. S1a.xlsx
- Source Data Fig. S2a.xlsx
- Source Data Fig. S2b.xlsx
- Source Data Fig. S3b.xlsx
- Source Data Fig. S3e.xlsx
- Source Data Fig. S3f.xlsx
- Source Data Fig. S3g.xlsx
- Source Data Fig. S4c.xlsx
- Source Data Fig. S5d.xlsx
- Source Data Fig. S5e.xlsx
- Source Data Fig. S5g.xlsx
- Source Data Fig. S5h.xlsx
- Source Data Fig. S5i.xlsx
- Source Data Fig. S5j.xlsx
- Source Data Fig. S5k.xlsx
- Source Data Fig. S5l.xlsx
- Source Data Fig. S6a.xlsx
- Source Data Fig. S6b.xlsx
- Source Data Fig. S6c.xlsx
- Source Data Fig. S6d.xlsx
- Source Data Fig. S6e.xlsx
- Source Data Fig. S6f.xlsx
- Source Data Fig. S6g.xlsx
- Source Data Fig. S7a.xlsx
- Source Data Fig. S7b.xlsx
- Source Data Fig. S7c.xlsx
