# Supplementary material for: Multiscale chemogenetic dissection of fronto-temporal top-down regulation for object memory in primates
Source: Nat Commun. 2024 Jul 10;15:5369. doi: 10.1038/s41467-024-49570-w (PMC11237144; doi:10.1038/s41467-024-49570-w)
Supplement: Supplementary file 4 — Source data [file 41467_2024_49570_MOESM4_ESM.zip › Source Data Fig. 2a.xlsx]

## Sheet: Sheet1
Monkey 1								Monkey 2
	Vehicle								Vehicle
		Delay (s)	0.3	3	6	9				Delay (s)	0.3	3	6	9
		Mean	95.4722	95.9375	96.3542	93.25				Mean	97.2975	97.2992	96.4008	93.5378
		sem	1.38185	1.33108	1.11289	2.07666				sem	0.771261	0.684703	0.851995	1.39651
	DREADD agonist								DREADD agonist
		Delay (s)	0.3	3	6	9				Delay (s)	0.3	3	6	9
		Mean	95.125	91.5625	88.4375	79.375				Mean	97.1209	93.5602	85.5193	79.4258
		sem	1.34214	2.056	2.71148	1.99049				sem	0.736425	1.29061	1.40419	1.24205
