# Supplementary material for: Multiscale chemogenetic dissection of fronto-temporal top-down regulation for object memory in primates
Source: Nat Commun. 2024 Jul 10;15:5369. doi: 10.1038/s41467-024-49570-w (PMC11237144; doi:10.1038/s41467-024-49570-w)
Supplement: Supplementary file 4 — Source data [file 41467_2024_49570_MOESM4_ESM.zip › Source Data Fig. 2b.xlsx]

## Sheet: Sheet1
Vehicle
	Delay (s)	0.3	3	6	9
	Mean	95.4	94.2	91.2	84.6
	sem	1.0212	1.49762	0.774597	2.01069
DREADD agonist
	Delay (s)	0.3	3	6	9
	Mean	96.6	92.4	89.2	86.6
	sem	1.28841	0.927362	1.59374	1.77764
