# Supplementary material for: Multiscale chemogenetic dissection of fronto-temporal top-down regulation for object memory in primates
Source: Nat Commun. 2024 Jul 10;15:5369. doi: 10.1038/s41467-024-49570-w (PMC11237144; doi:10.1038/s41467-024-49570-w)
Supplement: Supplementary file 4 — Source data [file 41467_2024_49570_MOESM4_ESM.zip › Source Data Fig. 3b.xlsx]

## Sheet: Sheet1
OFC R
		Vehicle	DCZ
	Mean	5.84415	0.454465
	sem	1.07336	1.15241
aVTC
	Mean	5.80307	1.15677
	sem	0.997651	1.20548
