# Supplementary material for: Multiscale chemogenetic dissection of fronto-temporal top-down regulation for object memory in primates
Source: Nat Commun. 2024 Jul 10;15:5369. doi: 10.1038/s41467-024-49570-w (PMC11237144; doi:10.1038/s41467-024-49570-w)
Supplement: Supplementary file 4 — Source data [file 41467_2024_49570_MOESM4_ESM.zip › Source Data Fig. 4d.xlsx]

## Sheet: Sheet1
Pref		Mean	sem
	Baseline	0.110217	0.0131861
	Delay	0.179645	0.0138093
Non-pref
	Baseline	0.100583	0.0109786
	Delay	0.0783227	0.00952243
