# Supplementary material for: Multiscale chemogenetic dissection of fronto-temporal top-down regulation for object memory in primates
Source: Nat Commun. 2024 Jul 10;15:5369. doi: 10.1038/s41467-024-49570-w (PMC11237144; doi:10.1038/s41467-024-49570-w)
Supplement: Supplementary file 4 — Source data [file 41467_2024_49570_MOESM4_ESM.zip › Source Data Fig. 5b.xlsx]

## Sheet: Sheet1
Preferred
		Ctrl	DCZ
	Mean	0.560457	0.525867
	sem	0.0234424	0.0253569
Non-preferred
		Ctrl	DCZ
	Mean	0.0540171	0.100513
	sem	0.0107214	0.0146438
