# Supplementary material for: Multiscale chemogenetic dissection of fronto-temporal top-down regulation for object memory in primates
Source: Nat Commun. 2024 Jul 10;15:5369. doi: 10.1038/s41467-024-49570-w (PMC11237144; doi:10.1038/s41467-024-49570-w)
Supplement: Supplementary file 4 — Source data [file 41467_2024_49570_MOESM4_ESM.zip › Source Data Fig. 5e.xlsx]

## Sheet: Sheet1
Time from cue onset (ms)	Mean	sem
0-100	-0.0367524	0.069169
100-200	-0.0234769	0.0478582
200-300	-0.0196674	0.0280579
300-400	-0.0622761	0.0335102
400-500	-0.0722285	0.0358305
500-600	-0.0832131	0.0337731
600-700	-0.157906	0.0490208
700-800	-0.248399	0.0400466
800-900	-0.205331	0.0608281
900-1000	-0.181064	0.0631707
1000-1100	-0.195084	0.0553755
1100-1200	-0.199448	0.0599822
1200-1300	-0.227254	0.0542305
