# Supplementary material for: Multiscale chemogenetic dissection of fronto-temporal top-down regulation for object memory in primates
Source: Nat Commun. 2024 Jul 10;15:5369. doi: 10.1038/s41467-024-49570-w (PMC11237144; doi:10.1038/s41467-024-49570-w)
Supplement: Supplementary file 4 — Source data [file 41467_2024_49570_MOESM4_ESM.zip › Source Data Fig. 5h.xlsx]

## Sheet: Sheet1
	Low	High
Mean	-0.0150096	-0.145198
sem	0.0281044	0.0296312
