# Supplementary material for: Multiscale chemogenetic dissection of fronto-temporal top-down regulation for object memory in primates
Source: Nat Commun. 2024 Jul 10;15:5369. doi: 10.1038/s41467-024-49570-w (PMC11237144; doi:10.1038/s41467-024-49570-w)
Supplement: Supplementary file 4 — Source data [file 41467_2024_49570_MOESM4_ESM.zip › Source Data Fig. 5i.xlsx]

## Sheet: Sheet1
Pre
		Early	Middle	Late
	Mean	2.64394	2.09286	1.88933
	sem	0.205949	0.231396	0.19663
DCZ
		Early	Middle	Late
	Mean	1.9083	1.25767	1.04075
	sem	0.257633	0.247537	0.196696
