# Supplementary material for: Multiscale chemogenetic dissection of fronto-temporal top-down regulation for object memory in primates
Source: Nat Commun. 2024 Jul 10;15:5369. doi: 10.1038/s41467-024-49570-w (PMC11237144; doi:10.1038/s41467-024-49570-w)
Supplement: Supplementary file 4 — Source data [file 41467_2024_49570_MOESM4_ESM.zip › Source Data Fig. 6d.xlsx]

## Sheet: Sheet1
Time from cue onset (ms)	Mean	sem
0-100	-0.0839907	0.155665
100-200	-0.105919	0.123165
200-300	-0.0502872	0.075397
300-400	-0.122895	0.0912655
400-500	-0.107505	0.0882762
500-600	-0.195895	0.115421
600-700	-0.0871364	0.129295
700-800	-0.415042	0.143662
800-900	-0.473501	0.135907
900-1000	-0.603113	0.125569
1000-1100	-0.479616	0.14698
1100-1200	-0.637104	0.117756
1200-1300	-0.397712	0.145581
