# Supplementary material for: Multiscale chemogenetic dissection of fronto-temporal top-down regulation for object memory in primates
Source: Nat Commun. 2024 Jul 10;15:5369. doi: 10.1038/s41467-024-49570-w (PMC11237144; doi:10.1038/s41467-024-49570-w)
Supplement: Supplementary file 4 — Source data [file 41467_2024_49570_MOESM4_ESM.zip › Source Data Fig. 6f.xlsx]

## Sheet: Sheet1
	Mean	sem
Early	-0.264099	0.0887701
Middle	-0.157296	0.0816622
Late	-0.136224	0.0824336
