# Supplementary material for: Multiscale chemogenetic dissection of fronto-temporal top-down regulation for object memory in primates
Source: Nat Commun. 2024 Jul 10;15:5369. doi: 10.1038/s41467-024-49570-w (PMC11237144; doi:10.1038/s41467-024-49570-w)
Supplement: Supplementary file 4 — Source data [file 41467_2024_49570_MOESM4_ESM.zip › Source Data Fig. S2a.xlsx]

## Sheet: Sheet1
	Vehicle
		Monkey 1							Monkey 2
			Delay (s)	0.3	3	6	9			Delay (s)	0.3	3	6	9
				95	92.5	100	95				99	99	95	98
				90	90	100	95				95	96	97.5	93.75
				95	95	95	95				95	94	96.25	90
				90	100	100	100				98	100	99	98
				100	95	92.5	100				92.2222	93.6709	91.8919	84.7222
				100	100	95	85				98.5714	98.5714	94.3662	90
				97.7778	100	93.3333	91				99	98	94	94.1667
				96	95	95	85				99	98.75	100	91.7391
											98.1818	98	97	98
											99	97	99	97
	DREADD agonist
		Monkey 1							Monkey 2
			Delay (s)	0.3	3	6	9			Delay (s)	0.3	3	6	9
				95	100	80	70				97.5	88.75	96	78
				100	90	95	85				96.6667	95.5556	82.0513	78.6667
				90	85	100	80				97	96.1039	87.3239	85.3659
				95	92.5	82.5	75				91.7808	87.7193	82	75
				90	100	95	80				96	89.4737	85.5556	78.481
				95	90	90	85				97.5	98	82.8571	75.6757
				100	90	80	75				100	90	86.25	85.8333
				96	85	85	85				100	97.5	81.25	81.25
											96.4286	97.5	88.5714	80.9859
											98.3333	95	83.3333	75
