# Supplementary material for: Multiscale chemogenetic dissection of fronto-temporal top-down regulation for object memory in primates
Source: Nat Commun. 2024 Jul 10;15:5369. doi: 10.1038/s41467-024-49570-w (PMC11237144; doi:10.1038/s41467-024-49570-w)
Supplement: Supplementary file 4 — Source data [file 41467_2024_49570_MOESM4_ESM.zip › Source Data Fig. S2b.xlsx]

## Sheet: Sheet1
Vehicle
	Delay (s)	0.3	3	6	9
	Mean	99.6667	97.4167	96.6667	94.4167
	sem	0.149404	0.596368	0.434728	0.668153
DCZ
	Delay (s)	0.3	3	6	9
	Mean	99	95.6	91.4917	83.6333
	sem	0.774597	0.509902	1.75873	1.69345
