# Supplementary material for: Multiscale chemogenetic dissection of fronto-temporal top-down regulation for object memory in primates
Source: Nat Commun. 2024 Jul 10;15:5369. doi: 10.1038/s41467-024-49570-w (PMC11237144; doi:10.1038/s41467-024-49570-w)
Supplement: Supplementary file 4 — Source data [file 41467_2024_49570_MOESM4_ESM.zip › Source Data Fig. S3b.xlsx]

## Sheet: Sheet1
OFC R						aVTC
	Monkey 1						Monkey 1
			Veh	DREADD agonist					Veh	DREADD agonist
		Mean	4.76638	2.24847				Mean	4.24936	0.0424394
		sem	1.42721	1.63854				sem	1.41398	1.86412
	Monkey 2						Monkey 2
			Veh	DREADD agonist					Veh	DREADD agonist
		Mean	7.14113	-1.13644				Mean	7.6728	2.14495
		sem	1.62313	1.60026				sem	1.36511	1.56655
