# Supplementary material for: Multiscale chemogenetic dissection of fronto-temporal top-down regulation for object memory in primates
Source: Nat Commun. 2024 Jul 10;15:5369. doi: 10.1038/s41467-024-49570-w (PMC11237144; doi:10.1038/s41467-024-49570-w)
Supplement: Supplementary file 4 — Source data [file 41467_2024_49570_MOESM4_ESM.zip › Source Data Fig. S3e.xlsx]

## Sheet: Sheet1
Monkey 1
	Pre	Post
	3.38721	4.21842
	3.44593	3.87001
	4.12218	2.56244
	1.95918	-0.440519
	0.788395	0.360576
	1.15842	1.52493
	0.46904	1.70594
	2.15398	1.53088
Monkey 2
	Pre	Post
	3.81955	3.79685
	3.08468	3.95204
	1.44132	0.437559
	-0.19646	0.434197
	-0.224016	1.56026
	0.950242	1.64191
	0.264942	2.4743
	2.67	2.51296
