# Supplementary material for: Multiscale chemogenetic dissection of fronto-temporal top-down regulation for object memory in primates
Source: Nat Commun. 2024 Jul 10;15:5369. doi: 10.1038/s41467-024-49570-w (PMC11237144; doi:10.1038/s41467-024-49570-w)
Supplement: Supplementary file 4 — Source data [file 41467_2024_49570_MOESM4_ESM.zip › Source Data Fig. S3f.xlsx]

## Sheet: Sheet1
OFC
		Veh	DCZ
	Mean	3.01719	0.552462
	sem	1.05011	1.03673
aVTC
		Veh	DCZ
	Mean	3.93361	-1.44821
	sem	0.95576	1.18373
