# Supplementary material for: Multiscale chemogenetic dissection of fronto-temporal top-down regulation for object memory in primates
Source: Nat Commun. 2024 Jul 10;15:5369. doi: 10.1038/s41467-024-49570-w (PMC11237144; doi:10.1038/s41467-024-49570-w)
Supplement: Supplementary file 4 — Source data [file 41467_2024_49570_MOESM4_ESM.zip › Source Data Fig. S3g.xlsx]

## Sheet: Sheet1
DCZ
		Short	Long
	Mean	98.5492	95.2621
	sem	0.245636	0.438763
Veh
		Short	Long
	Mean	98.7377	96.8907
	sem	0.254861	0.41481
