# Supplementary material for: Multiscale chemogenetic dissection of fronto-temporal top-down regulation for object memory in primates
Source: Nat Commun. 2024 Jul 10;15:5369. doi: 10.1038/s41467-024-49570-w (PMC11237144; doi:10.1038/s41467-024-49570-w)
Supplement: Supplementary file 4 — Source data [file 41467_2024_49570_MOESM4_ESM.zip › Source Data Fig. S4c.xlsx]

## Sheet: Sheet1
Target region	z-value
aVTC	3.39
ACC	7.166
IPS	2.053
cEnt	1.725
Threshold	2.24152
