# Supplementary material for: Multiscale chemogenetic dissection of fronto-temporal top-down regulation for object memory in primates
Source: Nat Commun. 2024 Jul 10;15:5369. doi: 10.1038/s41467-024-49570-w (PMC11237144; doi:10.1038/s41467-024-49570-w)
Supplement: Supplementary file 4 — Source data [file 41467_2024_49570_MOESM4_ESM.zip › Source Data Fig. S5d.xlsx]

## Sheet: Sheet1
Monkey 1
	Pref
			Mean	sem
		Baseline	0.133111	0.0180873
		Delay	0.175791	0.0182769
	Non-pref
			Mean	sem
		Baseline	0.11679	0.015103
		Delay	0.0907011	0.012917
Monkey 2
	Pref		Mean	sem
		Baseline	0.0786011	0.017193
		Delay	0.184967	0.0215437
	Non-pref		Mean	sem
		Baseline	0.0812885	0.0152793
		Delay	0.0635864	0.0137585
