# Supplementary material for: Multiscale chemogenetic dissection of fronto-temporal top-down regulation for object memory in primates
Source: Nat Commun. 2024 Jul 10;15:5369. doi: 10.1038/s41467-024-49570-w (PMC11237144; doi:10.1038/s41467-024-49570-w)
Supplement: Supplementary file 4 — Source data [file 41467_2024_49570_MOESM4_ESM.zip › Source Data Fig. S5g.xlsx]

## Sheet: Sheet1
Cue
	Ctrl	0.5	0.45	0.59375	0.765625	0.666667	0.604839	0.705357	0.75	0.575	0.0416667	0.425	0.616071	0.782609	0.15	0.339286	0.35	0.355263	0.632353	0.183333	0.616667	0.566667	0.666667	0.641892	0.694444	0.694444	0.375	0.333333	0.715	0.544118	0.516667	0.68	0.6125	0.630952	0.541667	0.645833	0.475	0.806818	0.676471	0.675	0.55	0.520833	0.607143	0.690476	0.62037	0.712963	0.630952	0.65625	0.333333
	DCZ	0.333333	0.366667	0.46875	0.568182	0.733333	0.5	0.586607	0.466667	0.55	0.114583	0.2625	0.530612	0.456522	0.45	0.308442	0.34	0.342105	0.716912	0.305556	0.722222	0.52	0.606061	0.371622	0.361111	0.409091	0.320833	0.549451	0.802188	0.453125	0.55	0.56	0.719853	0.862745	0.29932	0.565104	0.4	0.880682	0.618873	0.5125	0.55	0.546474	0.553221	0.565476	0.444444	0.575397	0.547619	0.88125	0.416667
Delay
	Ctrl	0.0813333	0.134667	0.1575	0.47125	0.255556	0.0883871	0.0764286	0.096	0.188	0.31	0.115	0.120714	0.31913	0.264	0.124286	0.110667	0.164211	0.201176	0.145333	0.245333	0.215333	0.0533333	0.193514	0.275556	0.128889	0.186	0.13619	0.2152	0.181176	0.0768889	0.1824	0.237	0.46381	0.294762	0.266667	0.268	0.396364	0.185882	0.16	0.078	0.128333	0.108571	0.0933333	0.152593	0.0925926	0.0942857	0.1875	0.06
	DCZ	0.0244444	0.0466667	0.0575	0.372727	0.156444	0.0987097	0.0488571	0.0506667	0.112933	0.158889	0.059	0.0941837	0.195652	0.159	0.0688312	0.1008	0.132632	0.138725	0.0625778	0.0988889	0.1056	0.0646465	0.0862162	0.109778	0.0763636	0.141167	0.136264	0.222275	0.09875	0.0782222	0.168	0.209	0.349412	0.176327	0.214375	0.201143	0.37803	0.113235	0.138	0.116	0.107179	0.0806723	0.0928571	0.0733333	0.0809524	0.0580952	0.21	0.04
[truncated: 2 more columns]
