# Supplementary material for: Multiscale chemogenetic dissection of fronto-temporal top-down regulation for object memory in primates
Source: Nat Commun. 2024 Jul 10;15:5369. doi: 10.1038/s41467-024-49570-w (PMC11237144; doi:10.1038/s41467-024-49570-w)
Supplement: Supplementary file 4 — Source data [file 41467_2024_49570_MOESM4_ESM.zip › Source Data Fig. S5h.xlsx]

## Sheet: Sheet1
Norm. activity
	Cue
		Pref
				Ctrl	DCZ
			Mean	0.598368	0.574151
			sem	0.0216599	0.0332996
		Non-pref
				Ctrl	DCZ
			Mean	0.0747746	0.116595
			sem	0.015351	0.0194865
	Delay
		Pref
				Ctrl	DCZ
			Mean	0.175791	0.137966
			sem	0.0182769	0.0153606
		Non-pref
				Ctrl	DCZ
			Mean	0.0907011	0.0852089
			sem	0.012917	0.0118888
Norm. Δactivity
				Cue	Delay
			Mean	-0.0221229	-0.118002
			sem	0.0283093	0.0301688
