# Supplementary material for: Multiscale chemogenetic dissection of fronto-temporal top-down regulation for object memory in primates
Source: Nat Commun. 2024 Jul 10;15:5369. doi: 10.1038/s41467-024-49570-w (PMC11237144; doi:10.1038/s41467-024-49570-w)
Supplement: Supplementary file 4 — Source data [file 41467_2024_49570_MOESM4_ESM.zip › Source Data Fig. S5i.xlsx]

## Sheet: Sheet1
Norm. activity
	Cue
		Pref
				Ctrl	DCZ
			Mean	0.508103	0.45919
			sem	0.0454133	0.0349799
		Non-pref
				Ctrl	DCZ
			Mean	0.0293057	0.0813688
			sem	0.0130041	0.0220413
	Delay
		Pref
				Ctrl	DCZ
			Mean	0.184967	0.111606
			sem	0.0215437	0.0164098
		Non-pref
				Ctrl	DCZ
			Mean	0.0635864	0.0699791
			sem	0.0137585	0.0141442
Norm. Δactivity
				Cue	Delay
			Mean	-0.0143715	-0.26733
			sem	0.0445091	0.0326936
