# Supplementary material for: Multiscale chemogenetic dissection of fronto-temporal top-down regulation for object memory in primates
Source: Nat Commun. 2024 Jul 10;15:5369. doi: 10.1038/s41467-024-49570-w (PMC11237144; doi:10.1038/s41467-024-49570-w)
Supplement: Supplementary file 4 — Source data [file 41467_2024_49570_MOESM4_ESM.zip › Source Data Fig. S5j.xlsx]

## Sheet: Sheet1
			Mean	sem
		0-100 ms	-0.0981219	0.0942242
		100-200 ms	-0.0143164	0.0507103
		200-300 ms	-0.0386869	0.0351401
		300-400 ms	-0.0613519	0.0266355
		400-500 ms	-0.0968937	0.0420998
		500-600 ms	-0.108395	0.0374875
		600-700 ms	-0.166759	0.0519584
		700-800 ms	-0.251095	0.0533497
		800-900 ms	-0.187182	0.0677385
		900-1000 ms	-0.0720979	0.0813154
		1000-1100 ms	-0.137331	0.061253
		1100-1200 ms	-0.221426	0.0775174
		1200-1300 ms	-0.261653	0.0763509
			Mean	sem
		Early	-0.129461	0.0374709
		Middle	-0.139468	0.0373121
		Late	-0.12195	0.0483868
