# Supplementary material for: Multiscale chemogenetic dissection of fronto-temporal top-down regulation for object memory in primates
Source: Nat Commun. 2024 Jul 10;15:5369. doi: 10.1038/s41467-024-49570-w (PMC11237144; doi:10.1038/s41467-024-49570-w)
Supplement: Supplementary file 4 — Source data [file 41467_2024_49570_MOESM4_ESM.zip › Source Data Fig. S5k.xlsx]

## Sheet: Sheet1
			Mean	sem
		0-100 ms	0.0816031	0.0971527
		100-200 ms	-0.0367596	0.0923506
		200-300 ms	0.00659765	0.0463191
		300-400 ms	-0.0635523	0.0719631
		400-500 ms	-0.038167	0.0629469
		500-600 ms	-0.0484381	0.0619066
		600-700 ms	-0.146103	0.0932015
		700-800 ms	-0.244676	0.0620585
		800-900 ms	-0.231647	0.113399
		900-1000 ms	-0.333617	0.0923448
		1000-1100 ms	-0.273051	0.100278
		1100-1200 ms	-0.167579	0.0965739
		1200-1300 ms	-0.177375	0.0749382
			Mean	sem
		Early	-0.262636	0.0441192
		Middle	-0.31405	0.0484136
		Late	-0.243271	0.0458954
