# Supplementary material for: Multiscale chemogenetic dissection of fronto-temporal top-down regulation for object memory in primates
Source: Nat Commun. 2024 Jul 10;15:5369. doi: 10.1038/s41467-024-49570-w (PMC11237144; doi:10.1038/s41467-024-49570-w)
Supplement: Supplementary file 4 — Source data [file 41467_2024_49570_MOESM4_ESM.zip › Source Data Fig. S5l.xlsx]

## Sheet: Sheet1
			Mean	sem
		0-100 ms	0.0816031	0.0971527
		100-200 ms	-0.0367596	0.0923506
		200-300 ms	0.00659765	0.0463191
		300-400 ms	-0.0635523	0.0719631
		400-500 ms	-0.038167	0.0629469
		500-600 ms	-0.0484381	0.0619066
	Baseline
			Ctrl	DCZ
		Mean	0.110217	0.103467
		sem	0.0131861	0.0132903
	Choice		Ctrl	DCZ
		Mean	0.307921	0.304116
		sem	0.0184762	0.0176069
