# Supplementary material for: Multiscale chemogenetic dissection of fronto-temporal top-down regulation for object memory in primates
Source: Nat Commun. 2024 Jul 10;15:5369. doi: 10.1038/s41467-024-49570-w (PMC11237144; doi:10.1038/s41467-024-49570-w)
Supplement: Supplementary file 4 — Source data [file 41467_2024_49570_MOESM4_ESM.zip › Source Data Fig. S6a.xlsx]

## Sheet: Sheet1
Cue						Delay
	Pref						Pref
			Ctrl	Veh					Ctrl	DCZ
		Mean	0.546005	0.540843				Mean	0.145341	0.149897
		sem	0.0268911	0.0390161				sem	0.0149648	0.0159386
	Non-pref						Non-pref
			Ctrl	Veh					Ctrl	DCZ
		Mean	0.0630189	0.073145				Mean	0.0784938	0.0844877
		sem	0.0177545	0.0142252				sem	0.00998739	0.00816292
