# Supplementary material for: Multiscale chemogenetic dissection of fronto-temporal top-down regulation for object memory in primates
Source: Nat Commun. 2024 Jul 10;15:5369. doi: 10.1038/s41467-024-49570-w (PMC11237144; doi:10.1038/s41467-024-49570-w)
Supplement: Supplementary file 4 — Source data [file 41467_2024_49570_MOESM4_ESM.zip › Source Data Fig. S6c.xlsx]

## Sheet: Sheet1
Monkey 1
		Low	High
	Mean	0.00991196	-0.12593
	sem	0.0430196	0.0317913
Monkey 2
	Mean	-0.0473588	-0.179218
	sem	0.0359335	0.0451257
