# Supplementary material for: Multiscale chemogenetic dissection of fronto-temporal top-down regulation for object memory in primates
Source: Nat Commun. 2024 Jul 10;15:5369. doi: 10.1038/s41467-024-49570-w (PMC11237144; doi:10.1038/s41467-024-49570-w)
Supplement: Supplementary file 4 — Source data [file 41467_2024_49570_MOESM4_ESM.zip › Source Data Fig. S6e.xlsx]

## Sheet: Sheet1
Cue
		Ctrl	DCZ
	Mean	0.954243	0.894461
	sem	0.0120203	0.0173907
Delay
	Mean	0.922453	0.727908
	sem	0.0106133	0.0286418
