# Supplementary material for: Multiscale chemogenetic dissection of fronto-temporal top-down regulation for object memory in primates
Source: Nat Commun. 2024 Jul 10;15:5369. doi: 10.1038/s41467-024-49570-w (PMC11237144; doi:10.1038/s41467-024-49570-w)
Supplement: Supplementary file 4 — Source data [file 41467_2024_49570_MOESM4_ESM.zip › Source Data Fig. S6g.xlsx]

## Sheet: Sheet1
Cue
	Ctrl
		Mean	1	0.592659	0.404823	0.311995	0.236513	0.198931	0.17347	0.149349	0.121209	0.100894	0.076072
		sem	0	0.0397142	0.0345121	0.0314205	0.0267438	0.0244734	0.0227102	0.0222889	0.0202325	0.0186988	0.0152633
	DCZ
		Mean	0.979863	0.431637	0.412318	0.286255	0.339671	0.288756	0.255487	0.209447	0.186951	0.167987	0.188377
		sem	0.0636604	0.0445839	0.061444	0.040428	0.0848806	0.0484562	0.0575109	0.0527192	0.0241568	0.0273704	0.0309845
Delay
	Ctrl
		Mean	1	0.719377	0.636688	0.590286	0.556986	0.528258	0.498666	0.465908	0.42765	0.391782	0.349719
		sem	0	0.0295793	0.030065	0.0294479	0.0300132	0.0296958	0.0292066	0.0286976	0.0280998	0.0275666	0.0273836
	DCZ
		Mean	0.664439	0.535433	0.478424	0.484667	0.456922	0.496072	0.464481	0.467618	0.471224	0.44286	0.448105
		sem	0.040253	0.0316803	0.0358417	0.0364923	0.0319534	0.0386145	0.0341619	0.0402064	0.0355949	0.0331574	0.0361041
