# Supplementary material for: Multiscale chemogenetic dissection of fronto-temporal top-down regulation for object memory in primates
Source: Nat Commun. 2024 Jul 10;15:5369. doi: 10.1038/s41467-024-49570-w (PMC11237144; doi:10.1038/s41467-024-49570-w)
Supplement: Supplementary file 4 — Source data [file 41467_2024_49570_MOESM4_ESM.zip › Source Data Fig. S7a.xlsx]

## Sheet: Sheet1
Cue
	Ctrl
	DCZ
Cue
	Correct	0.65625	0.538462	0.538462	0.641667	0.25	0.583333	0.55	0.5	0.538462	0.538462	0.35	0.688889	0.688889	0.705882	0.829545	0.777778	0.666667	0.375	0.55	0.5375	0.5375
	Error	0.5625	0.615385	0.461538	0.758333	1.05	0.291667	0.6	0.8	0.461538	0.615385	0.25	0.75	0.833333	1.17647	0.738636	1	0.541667	1.625	0.642857	0.625	0.5625
Delay
	Correct	0.0791667	0.0476923	0.0476923	0.135333	0.336	0.24	0.108	0.222	0.0476923	0.0476923	0.176	0.208	0.208	0.187059	0.258182	0.306667	0.123333	0.39	0.0668571	0.131	0.131
	Error	0.0875	0	0.0246154	0.0953333	0.42	0.186667	0.096	0.224	0.0246154	0	0.1	0.286667	0.18	0.176471	0.106364	0.28	0.065	0.195	0.0514286	0.15	0.1
