# Supplementary material for: Multiscale chemogenetic dissection of fronto-temporal top-down regulation for object memory in primates
Source: Nat Commun. 2024 Jul 10;15:5369. doi: 10.1038/s41467-024-49570-w (PMC11237144; doi:10.1038/s41467-024-49570-w)
Supplement: Supplementary file 4 — Source data [file 41467_2024_49570_MOESM4_ESM.zip › Source Data Fig. S7b.xlsx]

## Sheet: Sheet1
Cie	-0.0769231	0.0666667	-0.0769231	0.0833333	0.615385	-0.333333	0.0434783	0.230769	-0.0769231	0.0666667	-0.166667	0.042471	0.0948905	0.25	-0.057971	0.125	-0.103448	0.625	0.0778443	0.0752688	0.0227273
Delay	0.05	-1	-0.319149	-0.17341	0.111111	-0.125	-0.0588235	0.00448431	-0.319149	-1	-0.275362	0.15903	-0.0721649	-0.0291262	-0.416459	-0.0454545	-0.309735	-0.333333	-0.130435	0.0676157	-0.134199
